# Supplementary material for: Displacive In‐Plane Ferroelectricity with Domain‐Specific Curie Temperature in Van der Waals Semiconductors
Source: Adv Sci (Weinh). 2026 Jan 4:e18341. Online ahead of print. doi: 10.1002/advs.202518341 (PMC13325564; doi:10.1002/advs.202518341)
Supplement: Supplementary file 2 — Supporting File 2: advs73629‐sup‐0002‐Videos.zip. [file ADVS-9999-e18341-s002.zip]

Archive with 13 entries (13 files):
- advs73629-sup-0002-SnSSample2_RT.avi
- advs73629-sup-0003-SnSSample2_380C.avi
- advs73629-sup-0004-SnSSample2_350C.avi
- advs73629-sup-0005-SnSSample2_300C.avi
- advs73629-sup-0006-SnSSample2_225C.avi
- advs73629-sup-0007-SnSSample2_150C.avi
- advs73629-sup-0008-SnSSample1_RT.avi
- advs73629-sup-0009-SnSSample1_410C.avi
- advs73629-sup-0010-SnSSample1_350C.avi
- advs73629-sup-0011-SnSe_RT.avi
- advs73629-sup-0012-SnSe_320C.avi
- advs73629-sup-0013-SnSe_300C.avi
- advs73629-sup-0014-SnSe_150C.avi
